# Supplementary material for: Titanium–Aluminum–Vanadium Surfaces Generated Using Sequential Nanosecond and Femtosecond Laser Etching Provide Osteogenic Nanotopography on Additively Manufactured Implants
Source: Biomimetics (Basel). 2025 Aug 4;10(8):507. doi: 10.3390/biomimetics10080507 (PMC12383309; doi:10.3390/biomimetics10080507)
Supplement: Supplementary file 1 [file biomimetics-10-00507-s001.zip]

Archive with 1 entries (1 files):
- biomimetics-3732443-supplementary.pdf
